# Supplementary material for: Remodelling of supernumerary leaflet primordia leads to bicuspid aortic valve caused by loss of primary cilia
Source: Cardiovasc Res. 2025 Jun 11;121(11):1750–66. doi: 10.1093/cvr/cvaf108 (PMC12477680; doi:10.1093/cvr/cvaf108)
Supplement: cvaf108_Supplementary_Data [file cvaf108_supplementary_data.zip]

Archive with 2 entries (2 files):
- Suppl Figure 14.03.25.pdf
- Supplementary Figure Legends 14.03.25.docx
